# Supplementary material for: Efficacy and Safety of Fecal Microbiota Transplantation for Clearance of Multidrug-Resistant Organisms under Multiple Comorbidities: A Prospective Comparative Trial
Source: Biomedicines. 2022 Sep 26;10(10):2404. doi: 10.3390/biomedicines10102404 (PMC9598999; doi:10.3390/biomedicines10102404)
Supplement: Supplementary file 1 [file biomedicines-10-02404-s001.zip]

Archive with 6 entries (6 files):
- Supplementary_Figure_S1.pdf
- Supplementary_Figure_S2.pdf
- Supplementary_Figure_S3.pdf
- Supplementary_table_S1.pdf
- Supplementary_table_S2.pdf
- Supplementary_table_S3.pdf
